# Supplementary material for: Development of D-box peptides to inhibit the anaphase-promoting complex/cyclosome
Source: eLife. 2025 Sep 1;14:RP104238. doi: 10.7554/eLife.104238 (PMC12401543; doi:10.7554/eLife.104238)
Supplement: Figure 6—figure supplement 1—source data 2. [file elife-104238-fig6-figsupp1-data2.zip]

Archive with 2 entries (1 files):
- Figure_S4_source_data_2/
- Figure_S4_source_data_2/20180824_20 min_exposure_labelled.pdf
