# Supplementary material for: Development of D-box peptides to inhibit the anaphase-promoting complex/cyclosome
Source: eLife. 2025 Sep 1;14:RP104238. doi: 10.7554/eLife.104238 (PMC12401543; doi:10.7554/eLife.104238)
Supplement: Figure 6—figure supplement 1—source data 3. [file elife-104238-fig6-figsupp1-data3.zip]

Archive with 4 entries (3 files):
- Figure 6-figure supplement 5 source data 3/
- __MACOSX/._Figure 6-figure supplement 5 source data 3
- Figure 6-figure supplement 5 source data 3/20180826_20m_exposure.SQV
- __MACOSX/Figure 6-figure supplement 5 source data 3/._20180826_20m_exposure.SQV
