# Supplementary material for: Development of D-box peptides to inhibit the anaphase-promoting complex/cyclosome
Source: eLife. 2025 Sep 1;14:RP104238. doi: 10.7554/eLife.104238 (PMC12401543; doi:10.7554/eLife.104238)
Supplement: Figure 7—source data 2. [file elife-104238-fig7-data2.zip]

Archive with 2 entries (2 files):
- Figure7-source-data2.ai
- __MACOSX/._Figure7-source-data2.ai
